# Supplementary material for: In Situ Synthesis of CsPbX3/Polyacrylonitrile Nanofibers with Water-Stability and Color-Tunability for Anti-Counterfeiting and LEDs
Source: Polymers (Basel). 2024 Jun 1;16(11):1568. doi: 10.3390/polym16111568 (PMC11174623; doi:10.3390/polym16111568)
Supplement: Supplementary file 1 [file polymers-16-01568-s001.zip]

Archive with 1 entries (1 files):
- polymers-3028831-supplementary.pdf
